# Supplementary material for: Analysis of dynamic acoustic resonance effects in a sonicated gas–liquid flow microreactor
Source: Ultrason Sonochem. 2023 Jan 18;93:106300. doi: 10.1016/j.ultsonch.2023.106300 (PMC9879968; doi:10.1016/j.ultsonch.2023.106300)
Supplement: Supplementary data 14 — Videos in Zip. [file mmc14.zip]

Archive with 41 entries (41 files):
- FaradayVOF0p4um.mp4
- FaradayVOF0p5um.mp4
- FaradayVOF1p0um.mp4
- FaradayVOF1p5um.mp4
- FaradayVOF2p0um.mp4
- FaradayVOF2p5um.mp4
- GasBubbleAdvectionMagnitude1.mp4
- GasBubbleAdvectionMagnitude2.mp4
- GasBubbleAdvectionMagnitude3.mp4
- GasBubbleAdvectionMagnitude4.mp4
- GasBubbleBothSidesMagnitude1.mp4
- GasBubbleBothSidesMagnitude2.mp4
- GasBubbleBothSidesMagnitude3.mp4
- GasBubbleBothSidesMagnitude4.mp4
- GasBubbleConstrainedMagnitude1.mp4
- GasBubbleConstrainedMagnitude2.mp4
- GasBubbleConstrainedMagnitude3.mp4
- GasBubbleConstrainedMagnitude4.mp4
- GasBubbleConstrainedMagnitude5.mp4
- GasBubbleConstrainedMagnitude6.mp4
- GasBubbleConstrainedMagnitude7.mp4
- GasBubbleEquilibrium.mp4
- GasBubbleFreeMagnitude1.mp4
- GasBubbleFreeMagnitude2.mp4
- GasBubbleFreeMagnitude3.mp4
- GasBubbleFreeMagnitude4.mp4
- GasBubbleFreeMagnitude5.mp4
- InitWave.mp4
- MergingD10mmDroplet.mp4
- MergingD5mmDroplet.mp4
- OscillationsMagnitude1.mp4
- OscillationsMagnitude2.mp4
- OscillationsMagnitude3.mp4
- OscillationsMagnitude4.mp4
- OscillationsMagnitude5.mp4
- RisingBubbleBenchmark.mp4
- ShockMagnitude1.mp4
- ShockMagnitude2.mp4
- ShockMagnitude3.mp4
- ShockMagnitude4.mp4
- ShockMagnitude5.mp4
