# Supplementary material for: Analysis of dynamic acoustic resonance effects in a sonicated gas–liquid flow microreactor
Source: Ultrason Sonochem. 2023 Jan 18;93:106300. doi: 10.1016/j.ultsonch.2023.106300 (PMC9879968; doi:10.1016/j.ultsonch.2023.106300)
Supplement: Supplementary data 15 — Video details list [file mmc15.xlsx]

## Sheet: Sheet1
File name	Folder	Short description	Description	time scale information
FaradayVOF0p4um.mp4	FaradayVOFopenfoam	Volume of Fluid simulation of Faraday instability at 500 kHz	Evolution of characteristic function of fluid (water, in black) over time, for a 0.4 µm amplitude constant excitation, at 500 kHz	VOF solver time step = automatic Recording time step = 1e-7 s
FaradayVOF0p5um.mp4	FaradayVOFopenfoam	Volume of Fluid simulation of Faraday instability at 500 kHz	Evolution of characteristic function of fluid (water, in black) over time, for a 0.5 µm amplitude constant excitation, at 500 kHz	VOF solver time step = automatic Recording time step = 1e-7 s
FaradayVOF1p0um.mp4	FaradayVOFopenfoam	Volume of Fluid simulation of Faraday instability at 500 kHz	Evolution of characteristic function of fluid (water, in black) over time, for a 1.0 µm amplitude constant excitation, at 500 kHz	VOF solver time step = automatic Recording time step = 1e-7 s
FaradayVOF1p5um.mp4	FaradayVOFopenfoam	Volume of Fluid simulation of Faraday instability at 500 kHz	Evolution of characteristic function of fluid (water, in black) over time, for a 1.5 µm amplitude constant excitation, at 500 kHz	VOF solver time step = automatic Recording time step = 1e-7 s
FaradayVOF2p0um.mp4	FaradayVOFopenfoam	Volume of Fluid simulation of Faraday instability at 500 kHz	Evolution of characteristic function of fluid (water, in black) over time, for a 2.0 µm amplitude constant excitation, at 500 kHz	VOF solver time step = automatic Recording time step = 1e-7 s
FaradayVOF2p5um.mp4	FaradayVOFopenfoam	Volume of Fluid simulation of Faraday instability at 500 kHz	Evolution of characteristic function of fluid (water, in black) over time, for a 2.5 µm amplitude constant excitation, at 500 kHz	VOF solver time step = automatic Recording time step = 1e-7 s
GasBubbleAdvectionMagnitude1.mp4	AdvectedBubble	Simulation result for the advected bubble configuration	Top: Evolution of the bubble shape, bottom: Evolution of the absolute acoustic pressure over time, in MPa (bottom), for the advected bubble configuration (advection speed: 0.4 m/s) at magnitude 1 (see table C.9 for associated values)	updating acoustic field time step = 5e-6 s Surface Evolver time step = 1e-7 s
GasBubbleAdvectionMagnitude2.mp4	AdvectedBubble	Simulation result for the advected bubble configuration	Top: Evolution of the bubble shape, bottom: Evolution of the absolute acoustic pressure over time, in MPa (bottom), for the advected bubble configuration (advection speed: 0.4 m/s) at magnitude 2 (see table C.9 for associated values)	updating acoustic field time step = 5e-6 s Surface Evolver time step = 1e-7 s
GasBubbleAdvectionMagnitude3.mp4	AdvectedBubble	Simulation result for the advected bubble configuration	Top: Evolution of the bubble shape, bottom: Evolution of the absolute acoustic pressure over time, in MPa (bottom), for the advected bubble configuration (advection speed: 0.4 m/s) at magnitude 3 (see table C.9 for associated values)	updating acoustic field time step = 5e-6 s Surface Evolver time step = 1e-7 s
GasBubbleAdvectionMagnitude4.mp4	AdvectedBubble	Simulation result for the advected bubble configuration	Top: Evolution of the bubble shape, bottom: Evolution of the absolute acoustic pressure over time, in MPa (bottom), for the advected bubble configuration (advection speed: 0.4 m/s) at magnitude 4 (see table C.9 for associated values)	updating acoustic field time step = 5e-6 s Surface Evolver time step = 1e-7 s
GasBubbleBothSidesMagnitude1.mp4	BothSidesResonance	Simulation result for the both-sides resonance configuration	Top: Evolution of the bubble shape, bottom: Evolution of the absolute acoustic pressure over time, in MPa (bottom), for the both-sides resonance configuration, with bottom excitation, at magnitude 1 (see table C.8 for associated values)	updating acoustic field time step = 5e-6 s Surface Evolver time step = 1e-7 s
GasBubbleBothSidesMagnitude2.mp4	BothSidesResonance	Simulation result for the both-sides resonance configuration	Top: Evolution of the bubble shape, bottom: Evolution of the absolute acoustic pressure over time, in MPa (bottom), for the both-sides resonance configuration, with bottom excitation, at magnitude 2 (see table C.8 for associated values)	updating acoustic field time step = 5e-6 s Surface Evolver time step = 1e-7 s
GasBubbleBothSidesMagnitude3.mp4	BothSidesResonance	Simulation result for the both-sides resonance configuration	Top: Evolution of the bubble shape, bottom: Evolution of the absolute acoustic pressure over time, in MPa (bottom), for the both-sides resonance configuration, with bottom excitation, at magnitude 3 (see table C.8 for associated values)	updating acoustic field time step = 5e-6 s Surface Evolver time step = 1e-7 s
GasBubbleBothSidesMagnitude4.mp4	BothSidesResonance	Simulation result for the both-sides resonance configuration	Top: Evolution of the bubble shape, bottom: Evolution of the absolute acoustic pressure over time, in MPa (bottom), for the both-sides resonance configuration, with bottom excitation, at magnitude 4 (see table C.8 for associated values)	updating acoustic field time step = 5e-6 s Surface Evolver time step = 1e-7 s
GasBubbleConstrainedMagnitude1.mp4	ConstrainedBubble	Simulation result for the constrained bubble configuration	Top: Evolution of the bubble shape, bottom: Evolution of the absolute acoustic pressure over time, in MPa (bottom), for the constrained bubble configuration at magnitude 1 (see table C.7 for associated values)	updating acoustic field time step = 5e-6 s Surface Evolver time step = 1e-7 s
GasBubbleConstrainedMagnitude2.mp4	ConstrainedBubble	Simulation result for the constrained bubble configuration	Top: Evolution of the bubble shape, bottom: Evolution of the absolute acoustic pressure over time, in MPa (bottom), for the constrained bubble configuration at magnitude 2 (see table C.7 for associated values)	updating acoustic field time step = 5e-6 s Surface Evolver time step = 1e-7 s
GasBubbleConstrainedMagnitude3.mp4	ConstrainedBubble	Simulation result for the constrained bubble configuration	Top: Evolution of the bubble shape, bottom: Evolution of the absolute acoustic pressure over time, in MPa (bottom), for the constrained bubble configuration at magnitude 3 (see table C.7 for associated values)	updating acoustic field time step = 5e-6 s Surface Evolver time step = 1e-7 s
GasBubbleConstrainedMagnitude4.mp4	ConstrainedBubble	Simulation result for the constrained bubble configuration	Top: Evolution of the bubble shape, bottom: Evolution of the absolute acoustic pressure over time, in MPa (bottom), for the constrained bubble configuration at magnitude 4 (see table C.7 for associated values)	updating acoustic field time step = 5e-6 s Surface Evolver time step = 1e-7 s
GasBubbleConstrainedMagnitude5.mp4	ConstrainedBubble	Simulation result for the constrained bubble configuration	Top: Evolution of the bubble shape, bottom: Evolution of the absolute acoustic pressure over time, in MPa (bottom), for the constrained bubble configuration at magnitude 5 (see table C.7 for associated values)	updating acoustic field time step = 5e-6 s Surface Evolver time step = 1e-7 s
GasBubbleConstrainedMagnitude6.mp4	ConstrainedBubble	Simulation result for the constrained bubble configuration	Top: Evolution of the bubble shape, bottom: Evolution of the absolute acoustic pressure over time, in MPa (bottom), for the constrained bubble configuration at magnitude 6 (see table C.7 for associated values)	updating acoustic field time step = 5e-6 s Surface Evolver time step = 1e-7 s
GasBubbleConstrainedMagnitude7.mp4	ConstrainedBubble	Simulation result for the constrained bubble configuration	Top: Evolution of the bubble shape, bottom: Evolution of the absolute acoustic pressure over time, in MPa (bottom), for the constrained bubble configuration at magnitude 7 (see table C.7 for associated values)	updating acoustic field time step = 5e-6 s Surface Evolver time step = 1e-7 s
GasBubbleEquilibrium.mp4	SurfaceEvolverCodeBenchmarks\GasBubbleEquilibrium	Simulation result for setting the equilibrium shape of a bubble in a channel	Setting the equilibrium shape of a bubble in a channel. Artificial wall force is active between the thin and thick line (bottom and top). Artificial damping is added to converge to the equilibrium shape.	Surface Evolver time step = 1e-7 s
GasBubbleFreeMagnitude1.mp4	FreeBubble	Simulation result for the free bubble configuration	Top: Evolution of the bubble shape, bottom: Evolution of the absolute acoustic pressure over time, in MPa (bottom), for the free bubble configuration at magnitude 1 (see table C.6 for associated values)	updating acoustic field time step = 5e-6 s Surface Evolver time step = 1e-7 s
GasBubbleFreeMagnitude2.mp4	FreeBubble	Simulation result for the free bubble configuration	Top: Evolution of the bubble shape, bottom: Evolution of the absolute acoustic pressure over time, in MPa (bottom), for the free bubble configuration at magnitude 2 (see table C.6 for associated values)	updating acoustic field time step = 5e-6 s Surface Evolver time step = 1e-7 s
GasBubbleFreeMagnitude3.mp4	FreeBubble	Simulation result for the free bubble configuration	Top: Evolution of the bubble shape, bottom: Evolution of the absolute acoustic pressure over time, in MPa (bottom), for the free bubble configuration at magnitude 3 (see table C.6 for associated values)	updating acoustic field time step = 5e-6 s Surface Evolver time step = 1e-7 s
GasBubbleFreeMagnitude4.mp4	FreeBubble	Simulation result for the free bubble configuration	Top: Evolution of the bubble shape, bottom: Evolution of the absolute acoustic pressure over time, in MPa (bottom), for the free bubble configuration at magnitude 4 (see table C.6 for associated values)	updating acoustic field time step = 5e-6 s Surface Evolver time step = 1e-7 s
GasBubbleFreeMagnitude5.mp4	FreeBubble	Simulation result for the free bubble configuration	Top: Evolution of the bubble shape, bottom: Evolution of the absolute acoustic pressure over time, in MPa (bottom), for the free bubble configuration at magnitude 5 (see table C.6 for associated values)	updating acoustic field time step = 5e-6 s Surface Evolver time step = 1e-7 s
InitWave.mp4	SurfaceEvolverCodeBenchmarks\VOFComparison	Validation simulation for the case of an intially deformed surface	Comparison of openfoam Volume of Fluid and selected Surface Evolver code results for the case of a surface with initial deformation (smooth concavity), with no initial velocity.	Surface Evolver time step = 1e-4 s openfoam VOF time step = automatic openfoam VOF recording time step = 1e-4s 1 frame = 1 time_step
MergingD10mmDroplet.mp4	SurfaceEvolverCodeBenchmarks\VOFComparison	Validation simulation for the case of an intially deformed surface	Comparison of openfoam Volume of Fluid and selected Surface Evolver code results for the case of a surface with initial deformation consisiting of a merging droplet 10 mm in diameter, with no initial velocity.	Surface Evolver time step = 1e-4 s openfoam VOF time step = automatic openfoam VOF recording time step = 1e-4s 1 frame = 1 time_step
MergingD5mmDroplet.mp4	SurfaceEvolverCodeBenchmarks\VOFComparison	Validation simulation for the case of an intially deformed surface	Comparison of openfoam Volume of Fluid and selected Surface Evolver code results for the case of a surface with initial deformation consisiting of a merging droplet 5 mm in diameter, with no initial velocity.	Surface Evolver time step = 1e-4 s openfoam VOF time step = automatic openfoam VOF recording time step = 1e-4s 1 frame = 1 time_step
OscillationsMagnitude1.mp4	OscillatingBubble	Simulation result for the oscillating bubble solution	Evolution of the bubble shape over time for the oscillating bubble configuration at magnitude 1 (see table C.11 for associated values). Frames were acoustic resonance is active are indicated with purple surface, the associated absolute acoustic pressure and acoustic particular oscillation amplitude are indicated next to the animation.	Surface Evolver time step = 1e-7 s
OscillationsMagnitude2.mp4	OscillatingBubble	Simulation result for the oscillating bubble solution	Evolution of the bubble shape over time for the oscillating bubble configuration at magnitude 2 (see table C.11 for associated values). Frames were acoustic resonance is active are indicated with purple surface, the associated absolute acoustic pressure and acoustic particular oscillation amplitude are indicated next to the animation.	Surface Evolver time step = 1e-7 s
OscillationsMagnitude3.mp4	OscillatingBubble	Simulation result for the oscillating bubble solution	Evolution of the bubble shape over time for the oscillating bubble configuration at magnitude 3 (see table C.11 for associated values). Frames were acoustic resonance is active are indicated with purple surface, the associated absolute acoustic pressure and acoustic particular oscillation amplitude are indicated next to the animation.	Surface Evolver time step = 1e-7 s
OscillationsMagnitude4.mp4	OscillatingBubble	Simulation result for the oscillating bubble solution	Evolution of the bubble shape over time for the oscillating bubble configuration at magnitude 4 (see table C.11 for associated values). Frames were acoustic resonance is active are indicated with purple surface, the associated absolute acoustic pressure and acoustic particular oscillation amplitude are indicated next to the animation.	Surface Evolver time step = 1e-7 s
OscillationsMagnitude5.mp4	OscillatingBubble	Simulation result for the oscillating bubble solution	Evolution of the bubble shape over time for the oscillating bubble configuration at magnitude 5 (see table C.11 for associated values). Frames were acoustic resonance is active are indicated with purple surface, the associated absolute acoustic pressure and acoustic particular oscillation amplitude are indicated next to the animation.	Surface Evolver time step = 1e-7 s
RisingBubbleBenchmark.mp4	SurfaceEvolverCodeBenchmarks\RisingBubble	Validation simulation for the case of a bubble submitted to constant gravity acceleration	Evolution of the shape of a bubble submitted to constant gravity acceleration, using selected Surface Evolver approach, for qualitative comparison with Hua and Lou's rising bubble benchmark (see Jinsong Hua, Jing Lou, Numerical simulation of bubble rising in viscous liquid, Journal of Computational Physics, Volume 222, Issue 2, 2007, Pages 769-795). The bubble starts to rise, showing a transient …	Surface Evolver time step = 1e-7 s
ShockMagnitude1.mp4	Shock	Simulation result for the transient resonance shock configuration	Evolution of the bubble shape over time for the transient resonance shock configuration at magnitude 1 (see table C.10 for associated values). Acoustic resonance peak is active the first 63 fames (for 1e-4 s).	Surface Evolver time step = 1e-7 s
ShockMagnitude2.mp4	Shock	Simulation result for the transient resonance shock configuration	Evolution of the bubble shape over time for the transient resonance shock configuration at magnitude 2 (see table C.10 for associated values). Acoustic resonance peak is active the first 63 fames (for 1e-4 s).	Surface Evolver time step = 1e-7 s
ShockMagnitude3.mp4	Shock	Simulation result for the transient resonance shock configuration	Evolution of the bubble shape over time for the transient resonance shock configuration at magnitude 3 (see table C.10 for associated values). Acoustic resonance peak is active the first 63 fames (for 1e-4 s).	Surface Evolver time step = 1e-7 s
ShockMagnitude4.mp4	Shock	Simulation result for the transient resonance shock configuration	Evolution of the bubble shape over time for the transient resonance shock configuration at magnitude 4 (see table C.10 for associated values). Acoustic resonance peak is active the first 63 fames (for 1e-4 s).	Surface Evolver time step = 1e-7 s
ShockMagnitude5.mp4	Shock	Simulation result for the transient resonance shock configuration	Evolution of the bubble shape over time for the transient resonance shock configuration at magnitude 5 (see table C.10 for associated values). Acoustic resonance peak is active the first 63 fames (for 1e-4 s).	Surface Evolver time step = 1e-7 s
