# Supplementary material for: Analysis of dynamic acoustic resonance effects in a sonicated gas–liquid flow microreactor
Source: Ultrason Sonochem. 2023 Jan 18;93:106300. doi: 10.1016/j.ultsonch.2023.106300 (PMC9879968; doi:10.1016/j.ultsonch.2023.106300)
Supplement: Supplementary data 16 — Time step. [file mmc16.zip]

Archive with 1 entries (1 files):
- time_step.txt
